# Supplementary material for: Prognostic Value of Circulating Tumor DNA in HR+/HER2− Stage I–III Breast Cancer: A Systematic Review
Source: Cancers (Basel). 2025 Aug 29;17(17):2831. doi: 10.3390/cancers17172831 (PMC12427406; doi:10.3390/cancers17172831)
Supplement: Supplementary file 1 [file cancers-17-02831-s001.zip]

Archive with 1 entries (1 files):
- cancers-3771274-supplementary.pdf
